# Supplementary material for: A Systematic Hierarchical Virtual Screening Model for RhlR Inhibitors Based on PCA, Pharmacophore, Docking, and Molecular Dynamics
Source: Int J Mol Sci. 2024 Jul 22;25(14):8000. doi: 10.3390/ijms25148000 (PMC11276863; doi:10.3390/ijms25148000)
Supplement: Supplementary file 1 [file ijms-25-08000-s001.zip]

Archive with 1 entries (1 files):
- ijms-3086783-supplementary.pdf
